# Supplementary material for: The Effect of a Masticatory Muscle Training Program on Chewing Efficiency and Bite Force in People with Dementia
Source: Int J Environ Res Public Health. 2022 Mar 22;19(7):3778. doi: 10.3390/ijerph19073778 (PMC8997984; doi:10.3390/ijerph19073778)
Supplement: Supplementary file 1 [file ijerph-19-03778-s001.zip]

Archive with 3 entries (3 files):
- Supplementary material I.pdf
- Supplementary Material II.pdf
- Supplementary material III.pdf
